# Supplementary material for: Assessment of the Genetic Structure and Diversity of Soybean (Glycine max L.) Germplasm Using Diversity Array Technology and Single Nucleotide Polymorphism Markers
Source: Plants (Basel). 2021 Dec 26;11(1):68. doi: 10.3390/plants11010068 (PMC8747349; doi:10.3390/plants11010068)
Supplement: Supplementary file 1 [file plants-11-00068-s001.zip]

Archive with 2 entries (2 files):
- Supp. Figures and Tables.pdf
- Table S3_List.xlsx
