# Supplementary material for: Assessment of the Genetic Structure and Diversity of Soybean (Glycine max L.) Germplasm Using Diversity Array Technology and Single Nucleotide Polymorphism Markers
Source: Plants (Basel). 2021 Dec 26;11(1):68. doi: 10.3390/plants11010068 (PMC8747349; doi:10.3390/plants11010068)
Supplement: Supplementary file 1 [file plants-11-00068-s001.zip › Table S3_List.xlsx]

## Sheet: Sheet1
List of Soybean (Glycine max) seeds and origins
S/No	Accession No	Origin	Population grouping
1	TGm-1831	USA	Pop13
2	TGm-29	Nigeria	Pop8
3	TGm-25	Nigeria	Pop8
4	TGm-4636	Nigeria	Pop8
5	TGm-2242	USA	Pop13
6	TGm-3440	USA	Pop13
7	TGm-7223	Nigeria	Pop8
8	TGm-1996	USA	Pop13
9	TGm-1735	USA	Pop13
10	TGm-2239	USA	Pop13
11	TGm-4129	Taiwan, Province of China	Pop10
12	TGm-2209	USA	Pop13
13	TGm-2253	USA	Pop13
14	TGm-1360	USA	Pop13
15	TGm-1314	USA	Pop13
16	TGm-1376	USA	Pop13
17	TGm-1849	USA	Pop13
18	TGm-1231	USA	Pop13
19	TGm-1230	USA	Pop13
20	TGm-979	China	Pop5
21	TGm-983	China	Pop5
22	TGm-1287	USA	Pop13
23	TGm-1313	USA	Pop13
24	TGm-1310	USA	Pop13
25	TGm-1382	USA	Pop13
26	TGm-1380	USA	Pop13
27	TGm-1417	USA	Pop13
28	TGm-1597	USA	Pop13
29	TGm-336	Uganda	Pop12
30	TGm-828	China	Pop5
31	TGm-294	USA	Pop13
32	TGm-280	USA	Pop13
33	TGm-326	Uganda	Pop12
34	TGm-254	USA	Pop13
35	TGm-1575	USA	Pop13
36	TGm-665	Indonesia	Pop6
37	TGm-245	USA	Pop13
38	TGm-1372	USA	Pop13
39	TGm-668	Indonesia	Pop6
40	TGm-1202	Burkina Faso	Pop2
41	TGm-2208	USA	Pop13
42	TGm-1785	USA	Pop13
43	TGm-1594	USA	Pop13
44	TGm-1683	USA	Pop13
45	TGm-555	Nigeria	Pop8
46	TGm-1414	USA	Pop13
47	TGm-1039	China	Pop5
48	TGm-1152	Senegal	Pop9
49	TGm-1511	USA	Pop13
50	TGm-4115	Taiwan, Province of China	Pop10
51	TGm-1295	USA	Pop13
52	TGm-1266	Brazil	Pop1
53	TGm-1155	China	Pop5
54	TGm-1456	USA	Pop13
55	TGm-1294	USA	Pop13
56	TGm-629	Indonesia	Pop6
57	TGm-674	Indonesia	Pop6
58	TGm-282	USA	Pop13
59	TGm-337	Uganda	Pop12
60	TGm-533	USA	Pop13
61	TGm-1439	USA	Pop13
62	TGm-4068	Taiwan, Province of China	Pop10
63	TGm-1017	China	Pop5
64	TGm-4245	USA	Pop13
65	TGm-1742	USA	Pop13
66	TGm-1035	China	Pop5
67	TGm-1701	USA	Pop13
68	TGm-93	Nigeria	Pop8
69	TGm-12	Liberia	Pop7
70	TGm-44	Chile	Pop4
71	TGm-700	Indonesia	Pop6
72	TGm-188	USA	Pop13
73	TGm-1072	China	Pop5
74	TGm-1592	USA	Pop13
75	TGm-1211	Burkina Faso	Pop2
76	TGm-1418	USA	Pop13
77	TGm-3988	Indonesia	Pop6
78	TGm-1474	USA	Pop13
79	TGm-1818	USA	Pop13
80	TGm-1842	USA	Pop13
81	TGm-4513	Taiwan, Province of China	Pop10
82	TGm-2234	USA	Pop13
83	TGm-3983	Indonesia	Pop6
84	TGm-1472	USA	Pop13
85	TGm-1598	USA	Pop13
86	TGm-1024	USA	Pop13
87	TGm-1010	China	Pop5
88	TGm-2246	USA	Pop13
89	TGm-3969	Indonesia	Pop6
90	TGm-1200	Burkina Faso	Pop2
91	TGm-1276	Brazil	Pop1
92	TGm-1235	USA	Pop13
93	TGm-4106	Taiwan, Province of China	Pop10
94	TGm-4145	Taiwan, Province of China	Pop10
95	TGm-4104	Taiwan, Province of China	Pop10
96	TGm-586	Nigeria	Pop8
97	TGm-1262	Nigeria	Pop8
98	TGm-1227	USA	Pop13
99	TGm-1264	Brazil	Pop1
100	TGm-1031	China	Pop5
101	TGm-1034	China	Pop5
102	TGm-1385	USA	Pop13
103	TGm-4442	Taiwan, Province of China	Pop10
104	TGm-236	USA	Pop13
105	TGm-210	USA	Pop13
106	TGm-119	Nigeria	Pop8
107	TGm-138	Nigeria	Pop8
108	TGm-606	Viet Nam	Pop14
109	TGm-642	Indonesia	Pop6
110	TGm-649	Indonesia	Pop6
111	TGm-1322	USA	Pop13
112	TGm-9	Liberia	Pop7
113	TGm-1032	China	Pop5
114	TGm-3994	Indonesia	Pop6
115	TGm-4522	USA	Pop13
116	TGm-1260	Nigeria	Pop8
117	TGm-714	Indonesia	Pop6
118	TGm-1508	USA	Pop13
119	TGm-195	USA	Pop13
120	TGm-1023	China	Pop5
121	TGm-1011	China	Pop5
122	TGm-4619	USA	Pop13
123	TGm-1751	USA	Pop13
124	TGm-291	USA	Pop13
125	TGm-1677	USA	Pop13
126	TGm-1589	USA	Pop13
127	TGm-975	China	Pop5
128	TGm-2224	USA	Pop13
129	TGm-585	Nigeria	Pop8
130	TGm-654	Indonesia	Pop6
131	TGm-1019	China	Pop5
132	TGm-1323	USA	Pop13
133	TGm-926	Zaire	Pop14
134	TGm-4123	Taiwan, Province of China	Pop10
135	TGm-830	China	Pop5
136	TGm-4401	Taiwan, Province of China	Pop10
137	TGm-4413	Taiwan, Province of China	Pop10
138	TGm-924	Zaire	Pop14
139	TGm-1020	China	Pop5
140	TGm-2218	USA	Pop13
141	TGm-1994	USA	Pop13
142	TGm-69	Chile	Pop4
143	TGm-1879	USA	Pop13
144	TGm-4101	Taiwan, Province of China	Pop10
145	TGm-1553	USA	Pop13
146	TGm-4113	Taiwan, Province of China	Pop10
147	TGm-1829	USA	Pop13
148	TGm-4061	Taiwan, Province of China	Pop10
149	TGm-1217	Zaire	Pop14
150	TGm-2442	USA	Pop13
151	TGm-1215	Nigeria	Pop8
152	TGm-8540	Nigeria	Pop8
153	TGm-8473	Nigeria	Pop8
154	TGm-831	China	Pop5
155	TGm-4470	Taiwan, Province of China	Pop10
156	TGm-4051	Taiwan, Province of China	Pop10
157	TGm-1233	USA	Pop13
158	TGm-1037	China	Pop5
159	TGm-1048	China	Pop5
160	TGm-4672	Taiwan, Province of China	Pop10
161	TGm-1060	China	Pop5
162	TGm-2193	USA	Pop13
163	TGm-4520	Taiwan, Province of China	Pop10
164	TGm-4044	USA	Pop13
165	TGm-4075	Taiwan, Province of China	Pop10
166	TGm-286	USA	Pop13
167	TGm-928	Zaire	Pop14
168	TGm-1515	USA	Pop13
169	TGm-4526	USA	Pop13
170	TGm-1525	USA	Pop13
171	TGm-1800	USA	Pop13
172	TGm-1718	USA	Pop13
173	TGm-1591	USA	Pop13
174	TGm-4033	Thailand	Pop11
175	TGm-4394	Taiwan, Province of China	Pop10
176	TGm-31	China	Pop5
177	TGm-1771	USA	Pop13
178	TGm-1507	USA	Pop13
179	TGm-1454	USA	Pop13
180	TGm-1567	USA	Pop13
181	TGm-1584	USA	Pop13
182	TGm-739	Indonesia	Pop6
183	TGm-1603	USA	Pop13
184	TGm-813	USA	Pop13
185	TGm-4327	Taiwan, Province of China	Pop10
186	TGm-3976	Indonesia	Pop6
187	TGm-1773	USA	Pop13
188	TGm-1301	USA	Pop13
189	TGm-1000	China	Pop5
190	TGm-980	China	Pop5
191	TGm-4448	Taiwan, Province of China	Pop10
192	TGm-850	China	Pop5
193	TGm-918	China	Pop5
194	TGm-2263	USA	Pop13
195	TGm-250	USA	Pop13
196	TGm-4069	Taiwan, Province of China	Pop10
197	TGm-4772	Nigeria	Pop8
198	TGm-1312	USA	Pop13
199	TGm-1209	Burkina Faso	Pop2
200	TGm-1674	USA	Pop13
201	TGm-2483	USA	Pop13
202	TGm-4554	USA	Pop13
203	TGm-4477	Taiwan, Province of China	Pop10
204	TGm-4780	Nigeria	Pop8
205	TGm-4546	USA	Pop13
206	TGm-1513	USA	Pop13
207	TGm-1596	USA	Pop13
208	TGm-811	USA	Pop13
209	TGm-1737	USA	Pop13
210	TGm-4719	Nigeria	Pop8
211	TGm-1510	USA	Pop13
212	TGm-1606	USA	Pop13
213	TGm-4483	Taiwan, Province of China	Pop10
214	TGm-2035	USA	Pop13
215	TGm-4465	Taiwan, Province of China	Pop10
216	TGm-4468	Taiwan, Province of China	Pop10
217	TGm-4608	USA	Pop13
218	TGm-1790	USA	Pop13
219	TGm-4432	Taiwan, Province of China	Pop10
220	TGm-4435	Taiwan, Province of China	Pop10
221	TGm-4481	Taiwan, Province of China	Pop10
222	TGm-4447	Taiwan, Province of China	Pop10
223	TGm-4439	Taiwan, Province of China	Pop10
224	TGm-1216	Zaire	Pop14
225	TGm-1485	USA	Pop13
226	TGm-1489	USA	Pop13
227	TGm-1446	USA	Pop13
228	TGm-8472	Nigeria	Pop8
229	TGm-4119	Taiwan, Province of China	Pop10
230	TGm-3985	Indonesia	Pop6
231	TGm-666	Indonesia	Pop6
232	TGm-4029	Thailand	Pop11
233	TGm-1261	Nigeria	Pop8
234	TGm-1712	USA	Pop13
235	TGm-1680	USA	Pop13
236	TGm-4373	Taiwan, Province of China	Pop10
237	TGm-4591	USA	Pop13
238	TGm-3979	Indonesia	Pop6
239	TGm-8533	Nigeria	Pop8
240	TGm-921	Zaire	Pop14
241	TGm-1607	USA	Pop13
242	TGm-4498	Taiwan, Province of China	Pop10
243	TGm-1675	USA	Pop13
244	TGm-1724	USA	Pop13
245	TGm-859	China	Pop5
246	TGm-4032	Thailand	Pop11
247	TGm-3998	Indonesia	Pop6
248	TGm-407	Rwanda	Pop9
249	TGm-690	Indonesia	Pop6
250	TGm-1006	China	Pop5
251	TGm-723	Indonesia	Pop6
252	TGm-4031	Thailand	Pop11
253	TGm-1464	USA	Pop13
254	TGm-1717	USA	Pop13
255	TGm-686	Indonesia	Pop6
256	TGm-4000	Indonesia	Pop6
257	TGm-801	China	Pop5
258	TGm-939	Nigeria	Pop8
259	TGm-659	Indonesia	Pop6
260	TGm-1075	China	Pop5
261	TGm-4059	Taiwan, Province of China	Pop10
262	TGm-8520	Nigeria	Pop8
263	TGm-412	Taiwan, Province of China	Pop10
264	TGm-318	Uganda	Pop12
265	TGm-243	USA	Pop13
266	TGm-1046	China	Pop5
267	TGm-826	China	Pop5
268	TGm-4009	Indonesia	Pop6
269	TGm-1047	China	Pop5
270	TGm-1013	China	Pop5
271	TGm-220	USA	Pop13
272	TGm-661	Indonesia	Pop6
273	TGm-1066	China	Pop5
274	TGm-1	Honduras	Pop6
275	TGm-1059	China	Pop5
276	TGx-1951-3F	check	Pop3
277	TGx-1835-10E	check	Pop3
278	TGx-1987-10F	check	Pop3
279	BKGm-1	China	Pop5
280	BKGm-3	China	Pop5
281	BKGm-4	China	Pop5
